# Supplementary material for: The complete chloroplast genome sequence of Alpinia oxyphylla Miq. and comparison analysis within the Zingiberaceae family
Source: PLoS One. 2019 Jun 24;14(6):e0218817. doi: 10.1371/journal.pone.0218817 (PMC6590956; doi:10.1371/journal.pone.0218817)
Supplement: S1 Table — (XLS) [file pone.0218817.s001.xls]

## Sheet: Table1 
S1 Table. Summary of gene/element feature
NO.	Gene/ element	Strand	From	To	Size (bp)	GC_ Percent	Amino Acids (aa)	Inferred Initiation Codon	Inferred Termination Codon	One Letter code	Anti-codon	Intergenic nucleotide*(bp)
1	psbA	L	110	1171	1062	0.4171	353	ATG	TAA			258
2	tRNA-Lys	L	1430	1464	72	0.5556				K	TTT	295
			4119	4155
3	matK	L	1760	3307	1548	0.2997	515	ATG	TAA			1645
4	rps16	L	4953	5165	258	0.3527	85	ATG	TAA			1411
			5896	5940
5	tRNA-Gln	L	7352	7423	72	0.625				Q	TTG	415
6	psbK	H	7839	8024	186	0.3441	61	ATG	TGA			517
7	psbI	H	8542	8652	111	0.3604	36	ATG	TAA			136
8	tRNA-Ser	L	8789	8876	88	0.5				S	GCT	1698
9	tRNA-Arg	H	10575	10646	72	0.4167				R	TCT	110
10	atpA	L	10757	12280	1524	0.4062	507	ATG	TAA			64
11	atpF	L	12345	12754	555	0.3658	184	ATG	TAG			507
			13555	13699
12	atpH	L	14207	14452	246	0.439	81	ATG	TAA			1162
13	atpI	L	15615	16358	744	0.3656	247	ATG	TAA			276
14	rps2	L	16635	17345	711	0.3882	236	ATG	TGA			243
15	rpoC2	L	17589	21737	4149	0.349	1382	ATG	TAA			190
16	rpoC1	L	21928	23550	2055	0.3703	684	ATG	TAA			26
			24292	24723
17	rpoB	L	24750	27971	3222	0.378	1073	ATG	TGA			1168
18	tRNA-Cys	H	29140	29210	71	0.5493				C	GCA	164
19	orf109	L	29375	29704	330	0.3424	109	ATG	TAA			350
20	petN	H	30055	30153	99	0.3939	32	ATA	TAG			836
21	psbM	L	30990	31094	105	0.3238	34	ATG	TAA			1076
22	tRNA-Asp	L	32171	32244	74	0.6216				D	GTC	437
23	tRNA-Tyr	L	32682	32765	84	0.5595				Y	GTA	54
24	tRNA-Glu	L	32820	32892	73	0.5616				E	TTC	603
25	tRNA-Thr	H	33496	33567	72	0.4722				T	GGT	1301
26	psbD	H	34869	35930	1062	0.4124	353	ATG	TAA			-53
27	psbC	H	35878	37299	1422	0.4416	473	ATG	TGA			144
28	tRNA-Ser	L	37444	37535	92	0.4891				S	TGA	363
29	psbZ	H	37899	38087	189	0.3228	62	ATG	TAA			253
30	tRNA-Gly	H	38341	38411	71	0.507				G	GCC	174
31	tRNA-Met	L	38586	38659	74	0.5405				M	CAT	161
32	rps14	L	38821	39123	303	0.3795	100	ATG	TAA			143
33	psaB	L	39267	41471	2205	0.4036	734	ATG	TAA			25
34	psaA	L	41497	43749	2253	0.4221	750	ATG	TAA			637
35	ycf3	L	44387	44539	507	0.3886	168	ATG	TAA			641
			45330	45559
			46276	46399
36	tRNA-Ser	H	47041	47127	87	0.5057				S	GGA	284
37	rps4	L	47412	48017	606	0.3647	201	ATG	TAA			450
38	tRNA-Thr	L	48468	48540	73	0.5479				T	TGT	1027
39	tRNA-Leu	H	49568	49602	84	0.4881				L	TAA	324
			50136	50184
40	tRNA-Phe	H	50509	50581	73	0.4932				F	GAA	582
41	ndhJ	L	51164	51643	480	0.375	159	ATG	TAA			102
42	ndhK	L	51746	52498	753	0.3625	250	ATG	TAA			-10
43	ndhC	L	52489	52851	363	0.3829	120	ATG	TAA			1581
44	tRNA-Cys	L	54433	54469	75	0.52				C	ACA	182
			55072	55109
45	tRNA-Met	H	55292	55364	73	0.3973				M	CAT	184
46	atpE	L	55549	55956	408	0.4069	135	ATG	TAG			-4
47	atpB	L	55953	57440	1488	0.4207	495	ATG	TGA			813
48	rbcL	H	58254	59717	1464	0.4283	487	ATG	TAA			816
49	accD	H	60534	62066	1533	0.3301	510	ATG	TAA			529
50	psaI	H	62596	62706	111	0.3514	36	ATG	TAG			345
51	ycf4	H	63052	63606	555	0.3982	184	ATG	TAA			355
52	cemA	H	63962	64672	711	0.3207	236	ATG	TAA			254
53	petA	H	64927	65889	963	0.3936	320	ATG	TAG			888
54	psbJ	L	66778	66900	123	0.4146	40	ATG	TAG			121
55	psbL	L	67022	67138	117	0.2991	38	ATG	TGA			22
56	psbF	L	67161	67280	120	0.4083	39	ATG	TAA			10
57	psbE	L	67291	67542	252	0.4127	83	ATG	TAG			617
58	orf169	L	68160	68669	510	0.2961	169	ATT	TAG			64
59	petL	H	68734	68829	96	0.3333	31	ATG	TGA			180
60	petG	H	69010	69123	114	0.3421	37	ATG	TGA			120
61	tRNA-Trp	L	69244	69317	74	0.5405				W	CCA	164
62	tRNA-Pro	L	69482	69555	74	0.4865				P	TGG	376
63	psaJ	H	69932	70060	129	0.3953	42	ATG	TGA			610
64	rpl33	H	70671	70871	201	0.3632	66	ATG	TAG			194
65	rps18	H	71066	71401	336	0.3393	111	ATG	TAG			212
66	rpl20	L	71614	72042	429	0.3566	142	ATG	TGA			713
67	rps12	L	72756	72869	354	0.4153	117	ATC	TAG			162
			102118	102357
68	clpP	L	73032	73289	618	0.4094	205	ATG	TAA			463
			73914	74202
			75050	75120
69	psbB	H	75584	77110	1527	0.4329	508	ATG	TGA			170
70	psbT	H	77281	77397	117	0.3077	38	ATC	TAA			59
71	psbN	L	77457	77588	132	0.4318	43	ATG	TAG			120
72	psbH	H	77709	77930	222	0.4099	73	ATG	TAA			909
73	petB	H	78840	79538	699	0.3934	232	ATT	TAG			900
74	petD	H	80439	80963	525	0.3905	174	ATG	TAA			203
75	rpoA	L	81167	82207	1041	0.3353	346	ATG	TAA			72
76	rps11	L	82280	82696	417	0.4293	138	ATG	TAG			124
77	rpl36	L	82821	82943	123	0.374	40	ATA	TAA			101
78	infA	L	83045	83278	234	0.3803	77	ATG	TAG			112
79	rps8	L	83391	83789	399	0.3308	132	ATG	TGA			193
80	rpl14	L	83983	84351	369	0.3848	122	ATG	TAA			122
81	rpl16	L	84474	84887	414	0.4493	137	ATC	TAG			496
82	orf138	H	85384	85800	417	0.2854	138	CTG	TAG			286
83	rps3	L	86087	86743	657	0.3288	218	ATG	TAA			62
84	rpl22	L	86806	87201	396	0.2854	131	ATG	TAG			177
85	rps19	L	87379	87657	279	0.3656	92	ATG	TAA			161
86	tRNA-His	H	87819	87892	74	0.5676				H	GTG	47
87	rpl2	L	87940	88371	816	0.4314	271	ATA	TAG			24
			89034	89417
88	rpl23	L	89442	89723	282	0.3759	93	ATG	TAA			165
89	tRNA-Met	L	89889	89962	74	0.4459				M	CAT	129
90	ycf2	H	90092	96913	6822	0.3766	2273	ATG	TAG			1011
91	tRNA-Leu	L	97925	98005	81	0.5062				L	CAA	494
92	ndhB	L	98500	99255	1533	0.3744	510	ATG	TAG			304
			99956	100732
93	rps7	L	101037	101504	468	0.3974	155	ATG	TAA			2825
94	tRNA-Val	H	104330	104401	72	0.5				V	GAC	227
95	rrn16S	H	104629	106119	1491	0.5627						305
96	tRNA-Ile	H	106425	106466	77	0.6104				I	GAT	451
			107402	107436
97	ycf68	H	106566	106607	357	0.4986	118	ATG	TAA			63
			106636	106950
98	tRNA-Ala	H	107500	107537	73	0.5616				A	TGC	145
			108339	108373
99	rrn23S	H	108519	111326	2808	0.5491						112
100	rrn4.5S	H	111439	111541	103	0.4854						228
101	rrn5S	H	111770	111890	121	0.5124						263
102	tRNA-Arg	H	112154	112227	74	0.6216				R	ACG	573
103	tRNA-Asn	L	112801	112872	72	0.5278				N	GTT	325
104	ycf1	H	113198	118579	5382	0.299	1793	ATG	TAA			431
105	rps15	H	119011	119268	258	0.2791	85	ATG	TGA			122
106	ndhH	H	119391	120572	1182	0.3723	393	ATG	TGA			1
107	ndhA	H	120574	121129	1095	0.3534	364	ATG	TAA			94
			122173	122711
108	ndhI	H	122806	123348	543	0.3315	180	ATG	TAA			83
109	ndhG	H	123432	123962	531	0.3239	176	ATG	TAA			216
110	ndhE	H	124179	124484	306	0.3268	101	ATG	TAA			665
111	psaC	H	125150	125395	246	0.435	81	ATG	TGA			124
112	ndhD	H	125520	127025	1506	0.3579	501	ATC	TAA			286
113	ccsA	L	127312	128283	972	0.321	323	ATG	TGA			94
114	tRNA-Leu	L	128378	128457	80	0.575				L	TAG	876
115	rpl32	L	129334	129507	174	0.3161	57	ATG	TAA			627
116	ndhF	H	130135	132345	2211	0.308	736	ATG	TAA			36
117	orf1006	L	132382	135402	3021	0.3231	1006	ATG	TAA			325
118	tRNA-Asn	H	135728	135799	72	0.5278				N	GTT	573
119	tRNA-Arg	L	136373	136446	74	0.6216				R	ACG	263
120	rrn5S	L	136710	136830	121	0.5124						228
121	rrn4.5S	L	137059	137161	103	0.4854						112
122	rrn23S	L	137274	140081	2808	0.5491						145
123	tRNA-Ala	L	140227	140261	73	0.5616				A	TGC	63
			141063	141100
124	tRNA-Ile	L	141164	141198	77	0.6104				I	GAT	451
			142134	142175
125	ycf68	L	141650	141964	357	0.4986	118	ATG	TAA			305
			141993	142034
126	rrn16S	L	142481	143971	1491	0.5627						227
127	tRNA-Val	L	144199	144270	72	0.5				V	GAC	1972
128	orf79	H	146243	146482	240	0.425	79	ATC	TAG			613
129	rps7	H	147096	147563	468	0.3974	155	ATG	TAA			304
130	ndhB	H	147868	148644	1533	0.3744	510	ATG	TAG			494
			149345	150100
131	tRNA-Leu	H	150595	150675	81	0.5062				L	CAA	1011
132	ycf2	L	151687	158508	6822	0.3766	2273	ATG	TAG			129
133	tRNA-Met	H	158638	158711	74	0.4459				M	CAT	165
134	rpl23	H	158877	159158	282	0.3759	93	ATG	TAA			24
135	rpl2	H	159183	159566	816	0.4314	271	ATA	TAG			47
			160229	160660
136	tRNA-His	L	160708	160781	74	0.5676				H	GTG	161
137	rps19	H	160943	161221	279	0.3656	92	ATG	TAA			130
