# Supplementary material for: The complete chloroplast genome sequence of Alpinia oxyphylla Miq. and comparison analysis within the Zingiberaceae family
Source: PLoS One. 2019 Jun 24;14(6):e0218817. doi: 10.1371/journal.pone.0218817 (PMC6590956; doi:10.1371/journal.pone.0218817)
Supplement: S2 Table — (XLS) [file pone.0218817.s002.xls]

## Sheet: Sheet1
S2 Table. Simple sequence repeats in A. oxyphylla chloroplast genome
No.	Repeat motif	Start	End	Size(bp)	Region	Annotation	Region
1	(T)10	1673	1682	10	intron	tRNA-Lys(TTT)	LSC
2	(A)10	3664	3673	10	intron	tRNA-Lys(TTT)	LSC
3	(TA)8	6572	6587	16	IGS		LSC
4	(A)11	7729	7739	11	IGS		LSC
5	(T)10	8653	8662	10	IGS		LSC
6	(T)11	9885	9895	11	IGS		LSC
7	(T)10	13041	13050	10	intron	atpF	LSC
8	(AT)8	15049	15064	16	IGS		LSC
9	(T)12	15442	15453	12	IGS		LSC
10	(T)10	17374	17383	10	IGS		LSC
11	(A)10	19737	19746	10	CDS	rpoC2	LSC
12	(TA)7	28505	28518	14	IGS		LSC
13	(A)10	28909	28918	10	IGS		LSC
14	(T)11	29400	29410	11	CDS	orf109	LSC
15	(A)11	29758	29768	11	IGS		LSC
16	(A)11	31933	31943	11	IGS		LSC
17	(AT)6	33374	33385	12	IGS		LSC
18	(T)10	34162	34171	10	IGS		LSC
19	(T)10	34408	34417	10	IGS		LSC
20	(T)10	38573	38582	10	IGS		LSC
21	(T)10	43831	43840	10	IGS		LSC
22	(T)10	44016	44025	10	IGS		LSC
23	(A)10	46252	46261	10	intron	ycf3	LSC
24	(T)11	48027	48037	11	IGS		LSC
25	(AT)6	49406	49417	12	IGS		LSC
26	(T)10	52461	52470	10	CDS	ndhK	LSC
27	(T)11	57660	57670	11	IGS		LSC
28	(T)15	57840	57854	15	IGS		LSC
29	(T)12	58165	58176	12	IGS		LSC
30	(TA)12	62367	62390	24	IGS		LSC
31	(A)10	63984	63993	10	CDS	cemA	LSC
32	(T)10	66001	66010	10	IGS		LSC
33	(A)10	68398	68407	10	CDS	orf169	LSC
34	(T)11	71528	71538	11	IGS		LSC
35	(TA)7	72874	72887	14	intron	rps12	LSC
36	(T)10	73615	73624	10	intron	rps12	LSC
37	(T)10	73878	73887	10	intron	rps12	LSC
38	(T)11	74600	74610	11	intron	rps12	LSC
39	(T)11	77140	77150	11	intron	rps12	LSC
40	(A)10	78589	78598	10	intron	rps12	LSC
41	(T)10	87676	87685	10	intron	rps12	IRA
42	(A)11	87912	87922	11	intron	rps12	IRA
43	(T)11	102791	102801	11	IGS		IRA
44	(T)10	115298	115307	10	CDS	ycf1	IRA
45	(A)12	117485	117496	12	CDS	ycf1	SSC
46	(A)10	118994	119003	10	IGS		SSC
47	(T)11	121855	121865	11	intron	ndhA	SSC
48	(A)10	123981	123990	10	IGS		SSC
49	(T)14	129826	129839	14	IGS		SSC
50	(A)10	133293	133302	10	CDS	orf1006	IRB
51	(A)11	145799	145809	11	IGS		IRB
52	(T)11	160678	160688	11	IGS		IRB
53	(A)10	160915	160924	10	IGS		IRB
