# Supplementary material for: The complete chloroplast genome sequence of Alpinia oxyphylla Miq. and comparison analysis within the Zingiberaceae family
Source: PLoS One. 2019 Jun 24;14(6):e0218817. doi: 10.1371/journal.pone.0218817 (PMC6590956; doi:10.1371/journal.pone.0218817)
Supplement: S3 Table — (XLS) [file pone.0218817.s003.xls]

## Sheet: Sheet1
S3 Table. Long repeat sequences in the A. oxyphylla chloroplast genome.
ID	Size1	Repeat Start 1	Typeb	Size2	Repeat	Mismatch	E-value	Gene1	Gene2	Region1	Region2
	(bp)a			(bp)	Start 2	(bp)
1	30	6563	C	30	124744	2	0.000318	IGS	IGS	LSC	SSC
2	33	62367	C	34	62370	2	1.6e-06	IGS	IGS	LSC	LSC
3	33	62367	C	36	62368	3	9.74e-06	IGS	IGS	LSC	LSC
4	30	62367	C	30	124751	2	0.000318	IGS	IGS	LSC	SSC
5	31	124742	C	31	124743	2	8.51e-05	IGS	IGS	SSC	SSC
6	34	6564	F	32	124742	3	0.000131	IGS	IGS	LSC	SSC
7	30	6570	F	30	62365	2	0.000318	IGS	IGS	LSC	LSC
8	33	8968	F	31	124743	3	0.000477	IGS	IGS	LSC	SSC
9	32	14906	F	34	15192	3	0.000131	IGS	IGS	LSC	LSC
10	53	40594	F	53	42818	3	1.86e-15	psaB(CDS)	psaA(CDS)	LSC	LSC
11	32	40615	F	32	42839	2	2.27e-05	psaB(CDS)	psaA(CDS)	LSC	LSC
12	37	40633	F	37	42857	2	2.97e-08	psaB(CDS)	psaA(CDS)	LSC	LSC
13	34	62359	F	31	62363	3	0.000131	IGS	IGS	LSC	LSC
14	34	62364	F	32	124747	3	0.000131	IGS	IGS	LSC	SSC
15	42	71071	F	42	71092	3	3.83e-09	rps18(CDS)	rps18(CDS)	LSC	LSC
16	46	89957	F	46	90007	1	8.1e-16	rps12(intron)	rps12(intron)	IRA	IRA
17	55	92618	F	52	92642	3	1.3e-16	ycf2(CDS)	ycf2(CDS)	IRA	IRA
18	34	92618	F	31	92663	3	0.000131	ycf2(CDS)	ycf2(CDS)	IRA	IRA
19	42	92631	F	42	92652	0	3.79e-16	ycf2(CDS)	ycf2(CDS)	IRA	IRA
20	69	103676	F	69	103699	1	1.73e-29	IGS	IGS	IRA	IRA
21	46	103676	F	46	103722	1	8.1e-16	IGS	IGS	IRA	IRA
22	59	103686	F	59	103709	0	2.2e-26	IGS	IGS	IRA	IRA
23	36	103686	F	36	103732	0	1.55e-12	IGS	IGS	IRA	IRA
24	32	132322	F	31	132347	2	2.27e-05	ndhF(CDS)	IGS	SSC	SSC
25	69	144833	F	69	144856	1	1.73e-29	IGS	IGS	IRB	IRB
26	46	144833	F	46	144879	1	8.1e-16	IGS	IGS	IRB	IRB
27	42	155907	F	42	155928	0	3.79e-16	ycf2(CDS)	ycf2(CDS)	IRB	IRB
28	31	155907	F	34	155949	3	0.000131	ycf2(CDS)	ycf2(CDS)	IRB	IRB
29	46	158548	F	46	158598	1	8.1e-16	IGS	IGS	IRB	IRB
30	34	158567	F	31	158617	3	0.000131	IGS	IGS	LSC	LSC
31	34	3957	P	34	3957	0	2.48e-11	IGS	IGS	LSC	LSC
32	30	5999	P	30	5999	2	0.000318	IGS	IGS	LSC	LSC
33	34	6563	P	32	62367	3	0.000131	IGS	IGS	LSC	SSC
34	30	6572	P	30	124741	2	0.000318	IGS	IGS	LSC	LSC
35	35	9879	P	35	9879	2	4.25e-07	IGS	IGS	LSC	LSC
36	35	9879	P	35	9879	3	3.57e-05	IGS	IGS	LSC	LSC
37	46	19920	P	46	19920	2	1.76e-13	rpoC2(CDS)	rpoC2(CDS)	LSC	LSC
38	49	29386	P	49	29386	3	3.75e-13	orf109(CDS)	orf109(CDS)	LSC	LSC
39	32	38698	P	32	38739	0	3.97e-10	IGS	IGS	LSC	LSC
40	36	59771	P	36	59771	0	1.55e-12	IGS	IGS	LSC	LSC
41	45	59905	P	45	59905	2	6.75e-13	IGS	IGS	LSC	LSC
42	30	62366	P	30	62366	2	0.000318	IGS	IGS	LSC	LSC
43	36	65932	P	36	65932	0	1.55e-12	IGS	IGS	LSC	LSC
44	31	66669	P	32	66717	1	1.51e-07	IGS	IGS	LSC	LSC
45	43	77414	P	43	77414	2	9.84e-12	rps12(intron)	rps12(intron)	IRA	IRB
46	46	89957	P	46	158548	1	8.1e-16	rps12(intron)	IGS	IRA	IRB
47	46	90007	P	46	158598	1	8.1e-16	rps12(intron)	IGS	IRA	IRB
48	55	92618	P	52	155907	3	1.3e-16	ycf2(CDS)	ycf2(CDS)	IRA	IRB
49	34	92618	P	31	155907	3	0.000131	ycf2(CDS)	ycf2(CDS)	IRA	IRB
50	42	92631	P	42	155907	0	3.79e-16	ycf2(CDS)	ycf2(CDS)	IRA	IRB
51	52	92642	P	55	155928	3	1.3e-16	ycf2(CDS)	ycf2(CDS)	IRA	IRB
52	42	92652	P	42	155928	0	3.79e-16	ycf2(CDS)	ycf2(CDS)	IRA	IRB
53	31	92663	P	34	155949	3	0.000131	ycf2(CDS)	ycf2(CDS)	IRA	IRB
54	69	103676	P	69	144833	1	1.73e-29	IGS	IGS	IRA	IRB
55	46	103676	P	46	144833	1	8.1e-16	IGS	IGS	IRA	IRB
56	59	103686	P	59	144833	0	2.2e-26	IGS	IGS	IRA	IRB
57	36	103686	P	36	144833	0	1.55e-12	IGS	IGS	IRA	IRB
58	69	103699	P	69	144856	1	1.73e-29	IGS	IGS	IRA	IRB
59	59	103709	P	59	144856	0	2.2e-26	IGS	IGS	IRA	IRB
60	46	103722	P	46	144879	1	8.1e-16	IGS	IGS	IRA	IRB
61	36	103732	P	36	144879	0	1.55e-12	IGS	IGS	SSC	SSC
62	39	118808	P	39	118808	1	1.13e-11	IGS	IGS	SSC	SSC
63	34	124594	P	31	124601	3	0.000131	IGS	IGS	SSC	SSC
64	36	124659	P	35	124663	3	9.74e-06	IGS	IGS	SSC	SSC
65	30	127669	P	30	127669	2	0.000318	ccsA(CDS)	ccsA(CDS)	SSC	SSC
66	34	128990	P	34	128990	0	2.48e-11	IGS	IGS	LSC	LSC
67	39	6561	R	39	6561	2	2.07e-09	IGS	IGS	LSC	LSC
68	40	6561	R	38	62364	3	5.27e-08	IGS	IGS	LSC	SSC
69	34	6563	R	32	124742	3	0.000131	IGS	IGS	LSC	LSC
70	36	6565	R	36	62364	2	1.13e-07	IGS	IGS	LSC	SSC
71	34	6567	R	32	124747	3	0.000131	IGS	IGS	LSC	LSC
72	30	6570	R	30	6570	2	0.000318	IGS	IGS	LSC	LSC
73	33	6574	R	35	62357	3	3.57e-05	IGS	IGS	LSC	LSC
74	31	15177	R	31	15177	2	8.51e-05	IGS	IGS	LSC	LSC
75	36	53196	R	36	53196	2	1.13e-07	IGS	IGS	LSC	LSC
76	30	62363	R	30	62363	2	0.000318	IGS	IGS	LSC	LSC
77	30	62364	R	30	62364	2	0.000318	IGS	IGS	LSC	LSC
78	30	62365	R	30	62365	2	0.000318	IGS	IGS	SSC	SSC
79	34	124519	R	34	124524	3	0.000131	IGS	IGS	SSC	SSC
80	34	124521	R	35	124526	3	3.57e-05	IGS	IGS	Region1	Region2
Note: a. Minimum length 30 dp; Maximum length 300 bp. b. F mean forward(direct) match; R mean reverse match; C mean complement match, P mean palindromic match.
