# Supplementary material for: The complete chloroplast genome sequence of Alpinia oxyphylla Miq. and comparison analysis within the Zingiberaceae family
Source: PLoS One. 2019 Jun 24;14(6):e0218817. doi: 10.1371/journal.pone.0218817 (PMC6590956; doi:10.1371/journal.pone.0218817)
Supplement: S4 Table — (XLSX) [file pone.0218817.s004.xlsx]

## Sheet: sheet1
S4 Table. Ka/Ks ratios of protein coding genes associated with the photosystem.
accession	name
KY985237	Alpinia oxyphylla	AO	shade-like
MF991963	Amomum kravanh	AK	shade-like
JX088668	Alpinia zerumbet	AZ	shade-like
NC_022928	Curcuma roscoeana	CR	sun-like
NC_028729	Curcuma flaviflora	CF	sun-like
NC_020363	Zingiber spectabile	ZS	sun-like
Notes and abbreviations: 1、NA, not applicable. when the result of KS is 0 ,ka/ks is NA. 2、Ka, the number of nonsynonymous substitutions per nonsynonymous site. 3、Ks, the number of synonymous (or silent) substitutions per synonymous (or silent) site. 4、'AO' mean Alpinia_oxyphylla_Miq.(KY985237),'AZ' mean Alpinia zerumbet(JX088668),'AK' mean Amomum krervanh(MF991963),'ZS' mean Zingiber spectabile(N…

## Sheet: sheet 2
NADH-dehydrogenase
Gene	Sample1	Sample2	Ka	Ks	Ka\Ks
ndhA	AK	AO	0.00145138	0.0228476	0.064
ndhA	AK	AZ	0.00255655	0.0228801	0.112
ndhA	AK	CF	0.011564	0.0487823	0.237
ndhA	AK	CR	0.0100885	0.0555221	0.182
ndhA	AK	ZS	0.0130422	0.0434632	0.3
ndhA	AO	AZ	0.00402282	0.00498803	0.806
ndhA	AO	CF	0.0130476	0.0489826	0.266
ndhA	AO	CR	0.0115688	0.055746	0.208
ndhA	AO	ZS	0.0145303	0.0436247	0.333
ndhA	AZ	CF	0.0141304	0.0512281	0.276
ndhA	CR	AZ	0.0126549	0.0553022	0.229
ndhA	CR	CF	0.00145243	0.0216117	0.067
ndhA	CR	ZS	0.0029091	0.0217156	0.134
ndhA	ZS	AZ	0.0156153	0.0432797	0.361
ndhA	ZS	CF	0.00436684	0.0177484	0.246
ndhB	AK	AO	0.00101112	0.00369711	0.273
ndhB	AK	AZ	0.00178516	0.00184626	0.967
ndhB	AK	CF	0.00178257	0.00371837	0.479
ndhB	AK	CR	0.00101061	0.00799674	0.126
ndhB	AK	ZS	0.00303952	0.00371495	0.818
ndhB	AO	AZ	0.000773528	0.00185047	0.418
ndhB	AO	CF	0.00279626	0.00370054	0.756
ndhB	AO	CR	0.00202327	0.00797091	0.254
ndhB	AO	ZS	0.00405682	0.00369713	1.097
ndhB	AZ	CF	0.00357021	0.001848	1.932
ndhB	CR	AZ	0.00279752	0.00611834	0.457
ndhB	CR	CF	0.000770643	0.0042807	0.18
ndhB	CR	ZS	0.00202327	0.0042807	0.473
ndhB	ZS	AZ	0.0048318	0.0018463	2.617
ndhB	ZS	CF	0.00279567	0	NA
ndhC	AK	AO	0.00420171	0	NA
ndhC	AK	AZ	0	0	NA
ndhC	AK	CF	0.00846462	0.00720305	1.175
ndhC	AK	CR	0.00797221	0	NA
ndhC	AK	ZS	0.0127467	0.00720211	1.77
ndhC	AO	AZ	0.00420171	0	NA
ndhC	AO	CF	0.0127467	0.00720211	1.77
ndhC	AO	CR	0.012243	0	NA
ndhC	AO	ZS	0.0170658	0.00720118	2.37
ndhC	AZ	CF	0.00846462	0.00720305	1.175
ndhC	CR	AZ	0.00797221	0	NA
ndhC	CR	CF	0	0.00804803	0
ndhC	CR	ZS	0.00423731	0.00804725	0.527
ndhC	ZS	AZ	0.0127467	0.00720211	1.77
ndhC	ZS	CF	0.00423731	0	NA
ndhD	AK	AO	0.00594938	0.029131	0.204
ndhD	AK	AZ	0.00594938	0.0233325	0.255
ndhD	AK	CF	0.0175023	0.056372	0.31
ndhD	AK	CR	0.0173728	0.0419358	0.414
ndhD	AK	ZS	0.0157815	0.0439557	0.359
ndhD	AO	AZ	0	0.00749572	0
ndhD	AO	CF	0.0144648	0.0568345	0.255
ndhD	AO	CR	0.0143351	0.0405924	0.353
ndhD	AO	ZS	0.0127525	0.0446216	0.286
ndhD	AZ	CF	0.0144648	0.0507042	0.285
ndhD	CR	AZ	0.0143351	0.0365885	0.392
ndhD	CR	CF	0.00322884	0.0170754	0.189
ndhD	CR	ZS	0.00361784	0.00566031	0.639
ndhD	ZS	AZ	0.0127525	0.0385693	0.331
ndhD	ZS	CF	0.00374921	0.0151466	0.248
ndhE	AK	AO	0.00510209	0.0189104	0.27
ndhE	AK	AZ	0.00510209	0.00931297	0.548
ndhE	AK	CF	0.00892178	0.106571	0.084
ndhE	AK	CR	0.0193349	0.107722	0.179
ndhE	AK	ZS	0.00895257	0.128687	0.07
ndhE	AO	AZ	0	0.00931297	0
ndhE	AO	CF	0.00379353	0.106571	0.036
ndhE	AO	CR	0.0141129	0.107722	0.131
ndhE	AO	ZS	0.00383743	0.128687	0.03
ndhE	AZ	CF	0.00380073	0.0959601	0.04
ndhE	CR	AZ	0.0141206	0.0969875	0.146
ndhE	CR	CF	0.0179673	0	NA
ndhE	CR	ZS	0.0103096	0.0191188	0.539
ndhE	ZS	AZ	0.00384513	0.117921	0.033
ndhE	ZS	CF	0.00764587	0.0191592	0.399
ndhF	AK	AO	0.00609007	0.0263899	0.231
ndhF	AK	AZ	0.00670755	0.023785	0.282
ndhF	AK	CF	0.0187467	0.0650156	0.288
ndhF	AK	CR	0.0169403	0.0637896	0.266
ndhF	AK	ZS	0.0148982	0.0800665	0.186
ndhF	AO	AZ	0.00184094	0.0102592	0.179
ndhF	AO	CF	0.0210395	0.0716665	0.294
ndhF	AO	CR	0.019225	0.0704365	0.273
ndhF	AO	ZS	0.0171701	0.0826466	0.208
ndhF	AZ	CF	0.0216781	0.0688566	0.315
ndhF	CR	AZ	0.0198624	0.0676349	0.294
ndhF	CR	CF	0.0056587	0.0146802	0.385
ndhF	CR	ZS	0.0103232	0.0225334	0.458
ndhF	ZS	AZ	0.0178024	0.0826165	0.215
ndhF	ZS	CF	0.0106712	0.0129238	0.826
ndhG	AK	AO	0.00291546	0.0109615	0.266
ndhG	AK	AZ	0.00291546	0.0109615	0.266
ndhG	AK	CF	0.0117652	0.0347961	0.338
ndhG	AK	CR	0.0117652	0.0401963	0.293
ndhG	AK	ZS	0.0117652	0.0408668	0.288
ndhG	AO	AZ	0	0	NA
ndhG	AO	CF	0.0147503	0.0347961	0.424
ndhG	AO	CR	0.0147503	0.0285262	0.517
ndhG	AO	ZS	0.0147503	0.0408668	0.361
ndhG	AZ	CF	0.0147503	0.0347961	0.424
ndhG	CR	AZ	0.0147503	0.0285262	0.517
ndhG	CR	CF	0	0.0163557	0
ndhG	CR	ZS	0	0.0220379	0
ndhG	ZS	AZ	0.0147503	0.0408668	0.361
ndhG	ZS	CF	0	0.0166371	0
ndhH	AK	AO	0.00130208	0.0143975	0.09
ndhH	AK	AZ	0.00391136	0.0168885	0.232
ndhH	AK	CF	0.0113133	0.0371045	0.305
ndhH	AK	CR	0.00883411	0.0275106	0.321
ndhH	AK	ZS	0.00768592	0.0275065	0.279
ndhH	AO	AZ	0.00260417	0.00243625	1.069
ndhH	AO	CF	0.0126438	0.0365808	0.346
ndhH	AO	CR	0.0101582	0.0319743	0.318
ndhH	AO	ZS	0.00900716	0.0319247	0.282
ndhH	AZ	CF	0.0152958	0.0391954	0.39
ndhH	CR	AZ	0.0128004	0.0346136	0.37
ndhH	CR	CF	0.00734886	0.0244215	0.301
ndhH	CR	ZS	0.00374584	0.014743	0.254
ndhH	ZS	AZ	0.011645	0.0345629	0.337
ndhH	ZS	CF	0.00357748	0.019458	0.184
ndhI	AK	AO	0.00630217	0.00533785	1.181
ndhI	AK	AZ	0.00630217	0.0106843	0.59
ndhI	AK	CF	0.0099262	0.0277829	0.357
ndhI	AK	CR	0.00704824	0.0272764	0.258
ndhI	AK	ZS	0.00704854	0.0328403	0.215
ndhI	AO	AZ	0	0.00534715	0
ndhI	AO	CF	0.0078025	0.0224789	0.347
ndhI	AO	CR	0.00494308	0.0219233	0.225
ndhI	AO	ZS	0.00494138	0.027426	0.18
ndhI	AZ	CF	0.0078025	0.028604	0.273
ndhI	CR	AZ	0.00494308	0.0278391	0.178
ndhI	CR	CF	0.00857164	0.010653	0.805
ndhI	CR	ZS	0.00568996	0.00531938	1.07
ndhI	ZS	AZ	0.00494138	0.0333517	0.148
ndhI	ZS	CF	0.00855941	0.0160872	0.532
ndhJ	AK	AO	0.0031949	0.00607804	0.526
ndhJ	AK	AZ	0.0031949	0.00607804	0.526
ndhJ	AK	CF	0.0176459	0.0379138	0.465
ndhJ	AK	CR	0.0111311	0.0378408	0.294
ndhJ	AK	ZS	0.0111311	0.0378408	0.294
ndhJ	AO	AZ	0	0	NA
ndhJ	AO	CF	0.0143779	0.0443879	0.324
ndhJ	AO	CR	0.00790533	0.0441939	0.179
ndhJ	AO	ZS	0.00790533	0.0441939	0.179
ndhJ	AZ	CF	0.0143779	0.0443879	0.324
ndhJ	CR	AZ	0.00790533	0.0441939	0.179
ndhJ	CR	CF	0.00638986	0.0122933	0.52
ndhJ	CR	ZS	0	0.012603	0
ndhJ	ZS	AZ	0.00790533	0.0441939	0.179
ndhJ	ZS	CF	0.00638986	0.0122933	0.52
ndhK	AK	AO	0.00155886	0.0192106	0.081
ndhK	AK	AZ	0.00466583	0.0247548	0.188
ndhK	AK	CF	0.0083162	0.0247658	0.336
ndhK	AK	CR	0.00622415	0.0303398	0.205
ndhK	AK	ZS	0.00935943	0.020769	0.451
ndhK	AO	AZ	0.00310935	0.0131321	0.237
ndhK	AO	CF	0.00987636	0.0209592	0.471
ndhK	AO	CR	0.00778555	0.0264892	0.294
ndhK	AO	ZS	0.0109232	0.0169637	0.644
ndhK	AZ	CF	0.0130118	0.0265935	0.489
ndhK	CR	AZ	0.0109168	0.0322372	0.339
ndhK	CR	CF	0.00206186	0.0131096	0.157
ndhK	CR	ZS	0.00311417	0.00925077	0.337
ndhK	ZS	AZ	0.0140719	0.0225846	0.623
ndhK	ZS	CF	0.00518215	0.00378027	1.371

## Sheet: sheet 3
photosystem I
Gene	Sample1	Sample2	Ka	Ks	Ka\Ks
psaA	AK	AO	0.00256906	0.0158724	0.162
psaA	AK	AZ	0.00256906	0.0172027	0.149
psaA	AK	CF	0.00325249	0.0227759	0.143
psaA	AK	CR	0.00188697	0.0283782	0.066
psaA	AK	ZS	0.00188711	0.0323802	0.058
psaA	AO	AZ	0	0.00385419	0
psaA	AO	CF	0.00341065	0.0172293	0.198
psaA	AO	CR	0.0020436	0.0228152	0.09
psaA	AO	ZS	0.00341065	0.0267894	0.127
psaA	AZ	CF	0.00341065	0.0186196	0.183
psaA	CR	AZ	0.0020436	0.0201647	0.101
psaA	CR	CF	0.00136147	0.00805637	0.169
psaA	CR	ZS	0.00136147	0.0174736	0.078
psaA	ZS	AZ	0.00341065	0.0282023	0.121
psaA	ZS	CF	0.00272666	0.00933215	0.292
psaB	AK	AO	0.00192646	0.0185327	0.104
psaB	AK	AZ	0.00122803	0.0171879	0.071
psaB	AK	CF	0.0031582	0.0281969	0.112
psaB	AK	CR	0.00192646	0.0172337	0.112
psaB	AK	ZS	0.002626	0.0272004	0.097
psaB	AO	AZ	0.00069735	0.00130159	0.536
psaB	AO	CF	0.00262659	0.0295356	0.089
psaB	AO	CR	0.00139567	0.0253408	0.055
psaB	AO	ZS	0.00209497	0.0326937	0.064
psaB	AZ	CF	0.00192695	0.0281846	0.068
psaB	CR	AZ	0.00069735	0.0239909	0.029
psaB	CR	CF	0.00122799	0.0132152	0.093
psaB	CR	ZS	0.00069735	0.0150443	0.046
psaB	ZS	AZ	0.00139567	0.0313322	0.045
psaB	ZS	CF	0.0019268	0.0232457	0.083
psaC	AK	AO	0	0.0123064	0
psaC	AK	AZ	0	0.0123064	0
psaC	AK	CF	0.00617292	0.123451	0.05
psaC	AK	CR	0	0.108438	0
psaC	AK	ZS	0	0.122985	0
psaC	AO	AZ	0	0	NA
psaC	AO	CF	0.00617292	0.109368	0.056
psaC	AO	CR	0	0.0943303	0
psaC	AO	ZS	0	0.108877	0
psaC	AZ	CF	0.00617292	0.109368	0.056
psaC	CR	AZ	0	0.0943303	0
psaC	CR	CF	0.00617292	0.0124115	0.497
psaC	CR	ZS	0	0.0124061	0
psaC	ZS	AZ	0	0.108877	0
psaC	ZS	CF	0.00617292	0.0256116	0.241
psaI	AK	AO	0	0	NA
psaI	AK	AZ	0	0	NA
psaI	AK	CF	0	0.0541416	0
psaI	AK	CR	0	0	NA
psaI	AK	ZS	0	0	NA
psaI	AO	AZ	0	0	NA
psaI	AO	CF	0	0.0541416	0
psaI	AO	CR	0	0	NA
psaI	AO	ZS	0	0	NA
psaI	AZ	CF	0	0.0541416	0
psaI	CR	AZ	0	0	NA
psaI	CR	CF	0	0.0541416	0
psaI	CR	ZS	0	0	NA
psaI	ZS	AZ	0	0	NA
psaI	ZS	CF	0	0.0541416	0
psaJ	AK	AO	0	0	NA
psaJ	AK	AZ	0	0	NA
psaJ	AK	CF	0	0	NA
psaJ	AK	CR	0	0	NA
psaJ	AK	ZS	0	0.0216453	0
psaJ	AO	AZ	0	0	NA
psaJ	AO	CF	0	0	NA
psaJ	AO	CR	0	0	NA
psaJ	AO	ZS	0	0.0216453	0
psaJ	AZ	CF	0	0	NA
psaJ	CR	AZ	0	0	NA
psaJ	CR	CF	0	0	NA
psaJ	CR	ZS	0	0.0216453	0
psaJ	ZS	AZ	0	0.0216453	0
psaJ	ZS	CF	0	0.0216453	0

## Sheet: sheet 4
photosystem II
Gene	Sample1	Sample2	Ka	Ks	Ka\Ks
psbA	AK	AO	0.00111654	0.0116865	0.096
psbA	AK	AZ	0.00111654	0.0116865	0.096
psbA	AK	CF	0.00111591	0.0446873	0.025
psbA	AK	CR	0.00255023	0.0383535	0.066
psbA	AK	ZS	0.00111529	0.048273	0.023
psbA	AO	AZ	0	0	NA
psbA	AO	CF	0	0.051014	0
psbA	AO	CR	0.00143164	0.0446271	0.032
psbA	AO	ZS	0	0.0606048	0
psbA	AZ	CF	0	0.051014	0
psbA	CR	AZ	0.00143164	0.0446271	0.032
psbA	CR	CF	0.00143062	0.0172876	0.083
psbA	CR	ZS	0.00143062	0.0380972	0.038
psbA	ZS	AZ	0	0.0606048	0
psbA	ZS	CF	0	0.0317315	0
psbB	AK	AO	0	0.0155237	0
psbB	AK	AZ	0	0.0213338	0
psbB	AK	CF	0	0.0379444	0
psbB	AK	CR	0.00100654	0.0382739	0.026
psbB	AK	ZS	0	0.0381364	0
psbB	AO	AZ	0	0.00566608	0
psbB	AO	CF	0	0.0376511	0
psbB	AO	CR	0.00100654	0.0379309	0.027
psbB	AO	ZS	0	0.0378334	0
psbB	AZ	CF	0	0.0436637	0
psbB	CR	AZ	0.00100654	0.0438819	0.023
psbB	CR	CF	0.00100604	0.0194239	0.052
psbB	CR	ZS	0.00100604	0.019522	0.052
psbB	ZS	AZ	0	0.0438904	0
psbB	ZS	CF	0	0.019339	0
psbC	AK	AO	0.000846937	0.0258096	0.033
psbC	AK	AZ	0	0.0289363	0
psbC	AK	CF	0.00193639	0.0396684	0.049
psbC	AK	CR	0.000850014	0.0441297	0.019
psbC	AK	ZS	0.00218466	0.0407589	0.054
psbC	AO	AZ	0.000847354	0.00200912	0.422
psbC	AO	CF	0.00278726	0.022636	0.123
psbC	AO	CR	0.00170029	0.0226726	0.075
psbC	AO	ZS	0.0027871	0.018352	0.152
psbC	AZ	CF	0.00193697	0.0205596	0.094
psbC	CR	AZ	0.000850007	0.02468	0.034
psbC	CR	CF	0.00108755	0.020608	0.053
psbC	CR	ZS	0.00108814	0.0183434	0.059
psbC	ZS	AZ	0.00193719	0.022513	0.086
psbC	ZS	CF	0.00217747	0.0182779	0.119
psbD	AK	AO	0.00402242	0.00581005	0.692
psbD	AK	AZ	0.00628942	0.00853773	0.737
psbD	AK	CF	0.00515564	0.0250066	0.206
psbD	AK	CR	0.00547949	0.0109827	0.499
psbD	AK	ZS	0.00402389	0.0193418	0.208
psbD	AO	AZ	0.00225414	0.00273142	0.825
psbD	AO	CF	0.00402179	0.0309349	0.13
psbD	AO	CR	0.0066102	0.0168409	0.393
psbD	AO	ZS	0.00515353	0.0252448	0.204
psbD	AZ	CF	0.00402179	0.0338099	0.119
psbD	CR	AZ	0.0066102	0.0196551	0.336
psbD	CR	CF	0.00257188	0.0137511	0.187
psbD	CR	ZS	0.00144509	0.00820795	0.176
psbD	ZS	AZ	0.00515353	0.0280891	0.183
psbD	ZS	CF	0.0011247	0.0222165	0.051
psbE	AK	AO	0	0	NA
psbE	AK	AZ	0	0	NA
psbE	AK	CF	0	0.0353246	0
psbE	AK	CR	0	0.0353246	0
psbE	AK	ZS	0	0.0609076	0
psbE	AO	AZ	0	0	NA
psbE	AO	CF	0	0.0353246	0
psbE	AO	CR	0	0.0353246	0
psbE	AO	ZS	0	0.0609076	0
psbE	AZ	CF	0	0.0353246	0
psbE	CR	AZ	0	0.0353246	0
psbE	CR	CF	0	0	NA
psbE	CR	ZS	0	0.0236131	0
psbE	ZS	AZ	0	0.0609076	0
psbE	ZS	CF	0	0.0236131	0
psbF	AK	AO	0	0	NA
psbF	AK	AZ	0	0	NA
psbF	AK	CF	0.0131586	0	NA
psbF	AK	CR	0	0	NA
psbF	AK	ZS	0	0	NA
psbF	AO	AZ	0	0	NA
psbF	AO	CF	0.0131586	0	NA
psbF	AO	CR	0	0	NA
psbF	AO	ZS	0	0	NA
psbF	AZ	CF	0.0131586	0	NA
psbF	CR	AZ	0	0	NA
psbF	CR	CF	0.0131586	0	NA
psbF	CR	ZS	0	0	NA
psbF	ZS	AZ	0	0	NA
psbF	ZS	CF	0.0131586	0	NA
psbH	AK	AO	0	0	NA
psbH	AK	AZ	0	0	NA
psbH	AK	CF	0	0.0253219	0
psbH	AK	CR	0	0.0253219	0
psbH	AK	ZS	0.0143895	0.0253223	0.568
psbH	AO	AZ	0	0	NA
psbH	AO	CF	0	0.0253219	0
psbH	AO	CR	0	0.0253219	0
psbH	AO	ZS	0.0143895	0.0253223	0.568
psbH	AZ	CF	0	0.0253219	0
psbH	CR	AZ	0	0.0253219	0
psbH	CR	CF	0	0	NA
psbH	CR	ZS	0.0143895	0	NA
psbH	ZS	AZ	0.0143895	0.0253223	0.568
psbH	ZS	CF	0.0143895	0	NA
psbI	AK	AO	0.0124023	0	NA
psbI	AK	AZ	0.0124023	0	NA
psbI	AK	CF	0.0233178	0	NA
psbI	AK	CR	0.0233178	0	NA
psbI	AK	ZS	0.0233178	0	NA
psbI	AO	AZ	0	0	NA
psbI	AO	CF	0.0109127	0	NA
psbI	AO	CR	0.0109127	0	NA
psbI	AO	ZS	0.0109127	0	NA
psbI	AZ	CF	0.0109127	0	NA
psbI	CR	AZ	0.0109127	0	NA
psbI	CR	CF	0	0	NA
psbI	CR	ZS	0	0	NA
psbI	ZS	AZ	0.0109127	0	NA
psbI	ZS	CF	0	0	NA
psbJ	AK	AO	0.0126589	0	NA
psbJ	AK	AZ	0.0126589	0	NA
psbJ	AK	CF	0	0.0242388	0
psbJ	AK	CR	0	0.0242388	0
psbJ	AK	ZS	0.0126589	0.0242388	0.522
psbJ	AO	AZ	0	0	NA
psbJ	AO	CF	0.0126589	0.0242388	0.522
psbJ	AO	CR	0.0126589	0.0242388	0.522
psbJ	AO	ZS	0	0.0242388	0
psbJ	AZ	CF	0.0126589	0.0242388	0.522
psbJ	CR	AZ	0.0126589	0.0242388	0.522
psbJ	CR	CF	0	0	NA
psbJ	CR	ZS	0.0126589	0	NA
psbJ	ZS	AZ	0	0.0242388	0
psbJ	ZS	CF	0.0126589	0	NA
psbK	AK	AO	0	0	NA
psbK	AK	AZ	0	0	NA
psbK	AK	CF	0.00823064	0.0164137	0.501
psbK	AK	CR	0	0.0345939	0
psbK	AK	ZS	0.00823064	0.0343215	0.24
psbK	AO	AZ	0	0	NA
psbK	AO	CF	0.00823064	0.0164137	0.501
psbK	AO	CR	0	0.0345939	0
psbK	AO	ZS	0.00823064	0.0343215	0.24
psbK	AZ	CF	0.00823064	0.0164137	0.501
psbK	CR	AZ	0	0.0345939	0
psbK	CR	CF	0.00823064	0.0164137	0.501
psbK	CR	ZS	0.00823064	0.0343215	0.24
psbK	ZS	AZ	0.00823064	0.0343215	0.24
psbK	ZS	CF	0	0.0162855	0
psbL	AK	AO	0	0	NA
psbL	AK	AZ	0	0	NA
psbL	AK	CF	0	0	NA
psbL	AK	CR	0	0	NA
psbL	AK	ZS	0	0	NA
psbL	AO	AZ	0	0	NA
psbL	AO	CF	0	0	NA
psbL	AO	CR	0	0	NA
psbL	AO	ZS	0	0	NA
psbL	AZ	CF	0	0	NA
psbL	CR	AZ	0	0	NA
psbL	CR	CF	0	0	NA
psbL	CR	ZS	0	0	NA
psbL	ZS	AZ	0	0	NA
psbL	ZS	CF	0	0	NA
psbM	AK	AO	0	0	NA
psbM	AK	AZ	0	0	NA
psbM	AK	CF	0	0	NA
psbM	AK	CR	0	0.0662841	0
psbM	AK	ZS	0	0	NA
psbM	AO	AZ	0	0	NA
psbM	AO	CF	0	0	NA
psbM	AO	CR	0	0.0662841	0
psbM	AO	ZS	0	0	NA
psbM	AZ	CF	0	0	NA
psbM	CR	AZ	0	0.0662841	0
psbM	CR	CF	0	0.0662841	0
psbM	CR	ZS	0	0.0662841	0
psbM	ZS	AZ	0	0	NA
psbM	ZS	CF	0	0	NA
psbN	AK	AO	0	0	NA
psbN	AK	AZ	0	0	NA
psbN	AK	CF	0	0	NA
psbN	AK	CR	0	0	NA
psbN	AK	ZS	0	0	NA
psbN	AO	AZ	0	0	NA
psbN	AO	CF	0	0	NA
psbN	AO	CR	0	0	NA
psbN	AO	ZS	0	0	NA
psbN	AZ	CF	0	0	NA
psbN	CR	AZ	0	0	NA
psbN	CR	CF	0	0	NA
psbN	CR	ZS	0	0	NA
psbN	ZS	AZ	0	0	NA
psbN	ZS	CF	0	0	NA
psbT	AK	AO	0	0	NA
psbT	AK	AZ	0	0	NA
psbT	AK	CF	0	0.0273911	0
psbT	AK	CR	0	0	NA
psbT	AK	ZS	0	0.0273911	0
psbT	AO	AZ	0	0	NA
psbT	AO	CF	0	0.0273911	0
psbT	AO	CR	0	0	NA
psbT	AO	ZS	0	0.0273911	0
psbT	AZ	CF	0	0.0273911	0
psbT	CR	AZ	0	0	NA
psbT	CR	CF	0	0.0273911	0
psbT	CR	ZS	0	0.0273911	0
psbT	ZS	AZ	0	0.0273911	0
psbT	ZS	CF	0	0	NA
psbZ	AK	AO	0	0	NA
psbZ	AK	AZ	0	0	NA
psbZ	AK	CF	0.00826465	0.0471783	0.175
psbZ	AK	CR	0.00826465	0.0153968	0.537
psbZ	AK	ZS	0.0166682	0.0153968	1.083
psbZ	AO	AZ	0	0	NA
psbZ	AO	CF	0.00826465	0.0471783	0.175
psbZ	AO	CR	0.00826465	0.0153968	0.537
psbZ	AO	ZS	0.0166682	0.0153968	1.083
psbZ	AZ	CF	0.00826465	0.0471783	0.175
psbZ	CR	AZ	0.00826465	0.0153968	0.537
psbZ	CR	CF	0	0.0307789	0
psbZ	CR	ZS	0.00826465	0	NA
psbZ	ZS	AZ	0.0166682	0.0153968	1.083
psbZ	ZS	CF	0.00826465	0.0307789	0.269

## Sheet: sheet 5
cytochrome b/f complex
Gene	Sample1	Sample2	Ka	Ks	Ka\Ks
petA	AK	AO	0.00445339	0.0127653	0.349
petA	AK	AZ	0.00445339	0.00977755	0.455
petA	AK	CF	0.0040707	0.0119253	0.341
petA	AK	CR	0.00407053	0.0157745	0.258
petA	AK	ZS	0.00283788	0.0149275	0.19
petA	AO	AZ	0	0.0029566	0
petA	AO	CF	0.00283863	0.024882	0.114
petA	AO	CR	0.00284115	0.0287584	0.099
petA	AO	ZS	0.00160772	0.0279049	0.058
petA	AZ	CF	0.00283863	0.0217961	0.13
petA	CR	AZ	0.00284115	0.0256893	0.111
petA	CR	CF	0.00246175	0.00976608	0.252
petA	CR	ZS	0.00123343	0.0127476	0.097
petA	ZS	AZ	0.00160772	0.0248191	0.065
petA	ZS	CF	0.00122832	0.00890572	0.138
petB	AK	AO	0.00420416	0.00923999	0.455
petB	AK	AZ	0	0.0187298	0
petB	AK	CF	0.00234467	0.00924335	0.254
petB	AK	CR	0	0.00930583	0
petB	AK	ZS	0	0.028566	0
petB	AO	AZ	0	0.00924895	0
petB	AO	CF	0.00656644	0.00921993	0.712
petB	AO	CR	0	0.00922	0
petB	AO	ZS	0	0.0282962	0
petB	AZ	CF	0.00235572	0.0187535	0.126
petB	CR	AZ	0	0.0185141	0
petB	CR	CF	0.00235572	0	NA
petB	CR	ZS	0	0.0184445	0
petB	ZS	AZ	0	0.0376471	0
petB	ZS	CF	0.00235572	0.0186606	0.126
petD	AK	AO	0.00298508	0.0116808	0.256
petD	AK	AZ	0	0.0128024	0
petD	AK	CF	0	0.0301266	0
petD	AK	CR	0.0032949	0.0306821	0.107
petD	AK	ZS	0.00330034	0.0426601	0.077
petD	AO	AZ	0.0033058	0	NA
petD	AO	CF	0.00327333	0.0173116	0.189
petD	AO	CR	0.0066336	0.0176164	0.377
petD	AO	ZS	0	0.0296078	0
petD	AZ	CF	0	0.0176687	0
petD	CR	AZ	0.00324676	0.0175653	0.185
petD	CR	CF	0.00326799	0	NA
petD	CR	ZS	0.00652538	0.0115957	0.563
petD	ZS	AZ	0.00325204	0.0295211	0.11
petD	ZS	CF	0.00327333	0.0116633	0.281
petG	AK	AO	0	0	NA
petG	AK	AZ	0	0	NA
petG	AK	CF	0	0	NA
petG	AK	CR	0	0	NA
petG	AK	ZS	0	0	NA
petG	AO	AZ	0	0	NA
petG	AO	CF	0	0	NA
petG	AO	CR	0	0	NA
petG	AO	ZS	0	0	NA
petG	AZ	CF	0	0	NA
petG	CR	AZ	0	0	NA
petG	CR	CF	0	0	NA
petG	CR	ZS	0	0	NA
petG	ZS	AZ	0	0	NA
petG	ZS	CF	0	0	NA
petL	AK	AO	0	0	NA
petL	AK	AZ	0	0	NA
petL	AK	CF	0	0	NA
petL	AK	CR	0	0	NA
petL	AK	ZS	0	0	NA
petL	AO	AZ	0	0	NA
petL	AO	CF	0	0	NA
petL	AO	CR	0	0	NA
petL	AO	ZS	0	0	NA
petL	AZ	CF	0	0	NA
petL	CR	AZ	0	0	NA
petL	CR	CF	0	0	NA
petL	CR	ZS	0	0	NA
petL	ZS	AZ	0	0	NA
petL	ZS	CF	0	0	NA
petN	AK	AO	0	0	NA
petN	AK	AZ	0	0.0394175	0
petN	AK	CF	0	0.0774134	0
petN	AK	CR	0	0.0774134	0
petN	AK	ZS	0	0.0394175	0
petN	AO	AZ	0	0.0394175	0
petN	AO	CF	0	0.0774134	0
petN	AO	CR	0	0.0774134	0
petN	AO	ZS	0	0.0394175	0
petN	AZ	CF	0	0.037996	0
petN	CR	AZ	0	0.037996	0
petN	CR	CF	0	0	NA
petN	CR	ZS	0	0.037996	0
petN	ZS	AZ	0	0	NA
petN	ZS	CF	0	0.037996	0

## Sheet: sheet 6
ATP synthase
Gene	Sample1	Sample2	Ka	Ks	Ka\Ks
atpA	AK	AO	0.000783013	0.0197379	0.04
atpA	AK	AZ	0.000783013	0.0178603	0.044
atpA	AK	CF	0.00259492	0.0372025	0.07
atpA	AK	CR	0.00156619	0.0319034	0.049
atpA	AK	ZS	0.00156619	0.027659	0.057
atpA	AO	AZ	0	0.0018223	0
atpA	AO	CF	0.00338053	0.0283825	0.119
atpA	AO	CR	0.00235052	0.0268251	0.088
atpA	AO	ZS	0.00235052	0.0226609	0.104
atpA	AZ	CF	0.00338053	0.0264559	0.128
atpA	CR	AZ	0.00235052	0.0249536	0.094
atpA	CR	CF	0.00102722	0.017174	0.06
atpA	CR	ZS	0	0.00776052	0
atpA	ZS	AZ	0.00235052	0.0207815	0.113
atpA	ZS	CF	0.00102722	0.00929049	0.111
atpB	AK	AO	0.00291556	0.0191958	0.152
atpB	AK	AZ	0.00186315	0.0132984	0.14
atpB	AK	CF	0.00186315	0.0352045	0.053
atpB	AK	CR	0.00291489	0.0412777	0.071
atpB	AK	ZS	0.00559654	0.0352884	0.159
atpB	AO	AZ	0.00104932	0.00583044	0.18
atpB	AO	CF	0.00104932	0.0373465	0.028
atpB	AO	CR	0.00210084	0.04343	0.048
atpB	AO	ZS	0.00478001	0.0374433	0.128
atpB	AZ	CF	0	0.0312644	0
atpB	CR	AZ	0.00104932	0.0373095	0.028
atpB	CR	CF	0.00104932	0.0134799	0.078
atpB	CR	ZS	0.0047787	0.0135082	0.354
atpB	ZS	AZ	0.0037245	0.0313422	0.119
atpB	ZS	CF	0.0037245	0.00377836	0.986
atpE	AK	AO	0.00577688	0	NA
atpE	AK	AZ	0.00577688	0	NA
atpE	AK	CF	0	0.00678031	0
atpE	AK	CR	0.00389107	0.00674143	0.577
atpE	AK	ZS	0	0	NA
atpE	AO	AZ	0	0	NA
atpE	AO	CF	0.00577688	0.00678031	0.852
atpE	AO	CR	0.00969016	0.00674143	1.437
atpE	AO	ZS	0.00577688	0	NA
atpE	AZ	CF	0.00577688	0.00678031	0.852
atpE	CR	AZ	0.00969016	0.00674143	1.437
atpE	CR	CF	0.00389107	0.0135227	0.288
atpE	CR	ZS	0.00389107	0.00674143	0.577
atpE	ZS	AZ	0.00577688	0	NA
atpE	ZS	CF	0	0.00678031	0
atpF	AK	AO	0	0	NA
atpF	AK	AZ	0	0.00989923	0
atpF	AK	CF	0.00787338	0.00495407	1.589
atpF	AK	CR	0.00995744	0	NA
atpF	AK	ZS	0.00787126	0.00491323	1.602
atpF	AO	AZ	0	0.00980153	0
atpF	AO	CF	0.00784388	0.00490621	1.599
atpF	AO	CR	0.00991513	0	NA
atpF	AO	ZS	0.00784179	0.00486526	1.612
atpF	AZ	CF	0.00784388	0.0147072	0.533
atpF	CR	AZ	0.00991513	0.00980103	1.012
atpF	CR	CF	0.00784179	0.0049068	1.598
atpF	CR	ZS	0.00783971	0.00486514	1.611
atpF	ZS	AZ	0.00784179	0.0148078	0.53
atpF	ZS	CF	0.00578041	0.00977254	0.591
atpH	AK	AO	0	0.0224822	0
atpH	AK	AZ	0	0.0224822	0
atpH	AK	CF	0	0.0463655	0
atpH	AK	CR	0	0.0463655	0
atpH	AK	ZS	0	0.0463655	0
atpH	AO	AZ	0	0	NA
atpH	AO	CF	0	0.0478126	0
atpH	AO	CR	0	0.0478126	0
atpH	AO	ZS	0	0.0478126	0
atpH	AZ	CF	0	0.0478126	0
atpH	CR	AZ	0	0.0478126	0
atpH	CR	CF	0	0	NA
atpH	CR	ZS	0	0	NA
atpH	ZS	AZ	0	0.0478126	0
atpH	ZS	CF	0	0	NA
atpI	AK	AO	0.00159079	0	NA
atpI	AK	AZ	0.00367721	0.0077085	0.477
atpI	AK	CF	0.00159079	0.0165262	0.096
atpI	AK	CR	0.00159079	0.00880233	0.181
atpI	AK	ZS	0.00367503	0.0127189	0.289
atpI	AO	AZ	0.00208334	0.00770886	0.27
atpI	AO	CF	0	0.016488	0
atpI	AO	CR	0	0.00876373	0
atpI	AO	ZS	0.00208117	0.0126797	0.164
atpI	AZ	CF	0.00208117	0.0244677	0.085
atpI	CR	AZ	0.00208117	0.0165262	0.126
atpI	CR	CF	0	0.00773937	0
atpI	CR	ZS	0.00207901	0.00385052	0.54
atpI	ZS	AZ	0.00417104	0.0204425	0.204
atpI	ZS	CF	0.00207901	0.0115895	0.179
